# Supplementary material for: A Novel Battery to Assess “Cool” and “Hot” Executive Functions: Sensitivity to Age Differences in Middle Childhood
Source: Brain Sci. 2024 Jul 27;14(8):755. doi: 10.3390/brainsci14080755 (PMC11352394; doi:10.3390/brainsci14080755)
Supplement: Supplementary file 1 [file brainsci-14-00755-s001.zip]

Archive with 1 entries (1 files):
- brainsci-3072304-supplementary.pdf
